# Supplementary material for: A Low to Medium-Shear Extruded Kibble with Greater Resistant Starch Increased Fecal Oligosaccharides, Butyric Acid, and Other Saccharolytic Fermentation By-Products in Dogs
Source: Microorganisms. 2021 Nov 4;9(11):2293. doi: 10.3390/microorganisms9112293 (PMC8621988; doi:10.3390/microorganisms9112293)
Supplement: Supplementary file 1 [file microorganisms-09-02293-s001.zip]

Archive with 1 entries (1 files):
- microorganisms-1430430-supplementary.pdf
